# Supplementary material for: Ongoing structural changes highlight the dynamic nature of chloroplast genomes
Source: Nucleic Acids Res. 2026 Feb 24;54(4):gkag117. doi: 10.1093/nar/gkag117 (PMC12928735; doi:10.1093/nar/gkag117)
Supplement: gkag117_Supplemental_Files [file gkag117_supplemental_files.zip]

Archive with 3 entries (3 files):
- Supplementary_Datasets.zip
- Supplementary_Figures.pdf
- Supplementary_Tables.xlsx
