# Supplementary material for: Ongoing structural changes highlight the dynamic nature of chloroplast genomes
Source: Nucleic Acids Res. 2026 Feb 24;54(4):gkag117. doi: 10.1093/nar/gkag117 (PMC12928735; doi:10.1093/nar/gkag117)
Supplement: gkag117_Supplemental_Files [file gkag117_supplemental_files.zip › Supplementary_Tables.xlsx]

## Sheet: Supplementary_TableS1
Supplementary Table S1 List of plant samples analyzed in this study
Species namex	Synonym	Common name	Accession number for raw sequencing data	Accession number for assembled and annotaed data	Source
Aegle marmelos (L.) Corr		Bael	DRR520119	LC794878	Saga Univ.
Afraegle paniculata (Schum. & Thonn.) Engl		Nigerian powerd -flask fruit	DRR520120	LC794879	Saga Univ.
Atalantia bilocularis Wall			DRR520121	LC794880	Saga Univ.
Atalantia buxifolia (Poir.) Oliv. Ex Benth	Severinia buxifolia (Poir.) Ten.	Chinese box-orange	DRR520122	LC794881	Saga Univ.
Atalantia ceylanica (Arn.) Oliv.		Yaki Naran	DRR520123	LC794882	Saga Univ.
Atalantia monophylla DC.		Indian atalantia	DRR520124	LC794883	Saga Univ.
Atalantia roxburghiana Hook. f.		Malayan atalantia	DRR520125	LC794884	Saga Univ.
Boenninghausenia albiflora var. japonica			DRR520127	LC794886	Purchased at the Market
Citropsis gabunensis (Engl.) Swing. & M. Kellerm		Gabon cherry-orange	DRR520128	LC794887	Saga Univ.
Citropsis schweinfurthii (Engl.) Swing. & M. Kellerm		Uganda cherry-orange	DRR520130	LC794889	Saga Univ.
Citrus glauca (Lindl.) Burkill	Eremocitrus glauca (Lindl.) Swingle	Australian desert-lime	DRR520132	LC794891	Saga Univ.
Clausena anisata (Willd.) Hook. f. ex Benth			DRR520134	LC794893	Saga Univ.
Clausena harmandiana (Pierre) Guillaumin			DRR520135	LC794894	Saga Univ.
Clausena lansium (Lour.) Skeels		Wanpee, wampi	DRR520136	LC794895	Saga Univ.
Clymenia polyandra (Tanaka) Swingle	Citrus polyandra Tanaka	Clymenia	DRR520137	LC794896	Saga Univ.
Limonia acidissima L.	Feronia limonia (L.) Swingle	Wood apple	DRR520138	LC794897	Saga Univ.
Feroniella oblata Swingle		Indo-China feroniella	DRR520139	LC794898	Saga Univ.
Glycosmis citrifolia Lindl.		Chinese glycosmis	DRR520140	LC794899	Saga Univ.
Glycosmis pentaphylla (Retz.) DC		Orangeberry	DRR520141	LC794900	Saga Univ.
Naringi crenulata (Roxb.) Nicolson	Hesperethusa crenulata (Roxb.) M.Roem.	Thanaka	DRR520142	LC794901	Saga Univ.
Murraya caloxylon Ridl.	Merrillia caloxylon (Ridl.) Swingle		DRR520143	LC794902	Saga Univ.
Micromelum minutum (G.Forst.) Wight & Arn.		Limeberry	DRR520144	LC794903	Saga Univ.
Murraya koenigii (L.) Spreng.	Bergera koenigii L.	Curry tree	DRR520145	LC794904	Saga Univ.
Murraya paniculata (L.) Jack.		Orange jasmine	DRR520146	LC794905	Saga Univ.
Paramignya lobata Burkill			DRR520147	LC794906	Saga Univ.
Swinglea glutinosa Merr		Tabog	DRR520148	LC794907	Saga Univ.
Triphasia trifolia (Burm. f.) P. Wilson		Limeberry	DRR520149	LC794908	Saga Univ.
Public raw sequencing data
Atalantia racemosa Wight ex Hook.		Bombay atalantia	SRR3989214
Citrus sinensis (L.) Osbeck		Sweet orange	SRR10353651
Public whole cp genome sequence
Acronychia pedunculata (L.) Miq		Bai bai		MW542636
Atalantia racemosa Wight ex Hook.		Bombay atalantia		NC_065398
Casimiroa edulis La Llave		Mexican-apple, Matasano, White sapote		NC_046844
Citrus sinensis (L.) Osbeck		Sweet orange		NC_008334
Cneoridium dumosum Hook.f. ex Baill.		Bushrue		NC_063820
Dictamnus albus L.		Burning bush		MZ750957
Melicope pteleifolia (Champ. ex Benth.) T.G.Hartley				NC_053871
Orixa japonica Thunb.		East Asian orixa, Japanese orixa		NC_057647
Phellodendron chinense C.K.Schneid				NC_050949
Psilopeganum sinense Hemsl.				NC_064319
Ruta graveolens		Rue, Common rue		MN326012.
Tetradium daniellii (Benn.) T.G.Hartley		Bee-bee tree, Korean evodia		MW542638
Thamnosma texana Torr.		Texas desert-rue, Dutchman's breeches		NC_063824
Zanthoxylum piperitum (L.) DC		Japanese-pepper, sanshō, chopi		KT153018
xName based on taxonomy database (https://www.ncbi.nlm.nih.gov/taxonomy).

## Sheet: Supplementary_TableS2
Supplementary Table S2 Sequence variation in sIR-1 and sIR-2 contributing to the formation of incomplete match inverted repeat pairs and GC content of the each sIR
Species	sIR-1	GC content of sIR-1 (%)	sIR-2	GC content of sIR-2 (%)	Variation
Atalantia ceylanica and 11 species	ATTCTTTTGATTGAATCAGGAATCAAAGTTTGTATTTGGTGTGTGGATAAAAG	30.19	CTTTTATCCACACACCAAATACAAACTTTGATTCCTGATTCAATCAAAAGAAT	30.19	Complete match inverted repeat pair
Atalantia monophylla	ATTCTTTTGATTGAATCAGGAATCGAAGTTTGTATTTGGTGTGTGGATAAAAG	32.08	CTTTTATCCACACACCAAATACAAACTTTGATTCCTGATTCAATCAAAAGAAT	30.19	Incomplete match – Nucleotide substitution in sIR-1
Atalantia roxburghiana	ATTCTTTTGATTGAATCAGGAATCAAAGTTTGTATTTGGCGTGTGGATAAAAG	32.08	CTTTTATCCACACACCAAATACAAACTTTGATTCCTGATTCAATCAAAAGAAT	30.19	Incomplete match – Nucleotide substitution in sIR-1
Aegle marmelos	ATTCTTTTGATTGAATCAGGAATCAAAGAATCAAAGTTTGTATTTGGTGTGTGGATAAAAG	29.51	CTTTTATCCACACACCAAATACAAACTTTGATTCCTGATTCAATCAAAAGAAT	30.19	Incomplete match – Insertion in sIR-1
Afraegle paniculata	ATTCTTTTGATTGAATCAGGAATCAAAGTTTGTATTTGGTGTGTGGATAGTGGATAAAAG	31.67	CTTTTATCCACACACCAAATACAAACTTTGATTCCTGATTCAATCAAAAGAAT	30.19	Incomplete match – Insertion in sIR-1
Citrus sinensis	ATTCTTTTGATTGAATCAAGAATCCAAATTTGTATTTGGTGTGTGGATAAAAG	28.3	CTTTTATCCACACACCAAATACAAACTTTGATTCCTGATTCAATCAAAAGAAT	30.19	Incomplete match – Nucleotide substitution in sIR-1
Citrus glauca	ATTCTTTTGATTGAATCAAGAATAAAAATTTGTATTTGGTGTGTGGATAAAAG	24.53	CTTTTATCCACACACCAAATACAAACTTTGATTCCTGATTCAATCAAAAGAAT	30.19	Incomplete match – Nucleotide substitution in sIR-1
Clymenia polyandra	ATTCTTTTGATTGAATCAAGAATAAAAATTTGTATTTGGTGTGTGGATAAAAG	24.53	CTTTTATCCACACACCAAATACAAACTTTGATTCCTGATTCAATCAAAAGAAT	30.19	Incomplete match – Nucleotide substitution in sIR-1
Citropsis schweinfurthii	ATTCTTTTGATTGAATCAGGACTCAAAGTTTGTATTTGGTGTGTGGATAAAAG	32.08	CTTTTATCCACACACCAAATACAAACTTTGATTCCTGATTCAATCAAAAGAAT	30.19	Incomplete match – Nucleotide substitution in sIR-1
Murraya caloxylon	ATTCTTTTGATTGAATCAAGAATCAAAGTTTGTATTTGGTGTGTGGATAAAAG	28.3	CTTTTATCCACACACCAAATACAAACTTTGATTCCTGATTCAATCAAAAGAAT	30.19	Incomplete match – Nucleotide substitution in sIR-1
Naringi crenulata	ATTCTTTTGATTGAATCAGGAATCAAAGTTTGTATTTGGTGTGTGGATAAAAG	30.19	CTTTTATCCACACACCAAATACAAACTTTGATTCCTAATTCAATCAAAAGAAT	28.3	Incomplete match – Nucleotide substitution in sIR-2
Clausena anisata	ATTCTTTTGATTGAATCAGGAATCAAAGTTTGTATTTGGTGTGTGGATAAAAG	30.19	CTTTTATCCACACACCAAATACAAACTTTGATTCCTGAGTCAATCAAAAGAAT	32.08	Incomplete match – Nucleotide substitution in sIR-2
Clausena harmandiana	ATTCTTTTGATTGAATCAGGAATCAAAGTTTGTATTTGGTGTGTGGATAAAAG	30.19	CTTTTATCCACACACCAAATACAAACTTTGATTCTTGATTCAATCAAAAGAAT	28.3	Incomplete match – Nucleotide substitution in sIR-2
Feroniella oblata	ATTCTTTTTATTGAATCAGGAATCAAAGTTTGTATTTGGTGTGTGGATAAAAG	30.19	CTTTTATCCACACACCAAATAAAAACTT-7bp deletion-TGATTCAATCAAAAGAAT	26.09	Incomplete match – Deletion in sIR-2
Limonia acidissima	ATTCTTTTTATTGAATCAGGAATCAAAGTTTGTATTTGGTGTGTGGATAAAAG	30.19	CTTTTATCCACACACCAAATACAAACTT-7bp deletion-TGATTCAATCAAAAGAAT	28.26	Incomplete match – Deletion in sIR-2
Paramignya lobata	ATTCTTTTTATTGAATCAGGAATCAAAGTTTGTATTTGGTGTGTGGATAAAAG	30.19	CTTTTATCCACACACCAAATACAAACTTCGATTCCTGATTCAATCAAAAGAAT	32.08	Incomplete match – Nucleotide substitution in sIR-2
Triphasia trifolia	ATTCTTTTGATTGAATCAGGAATCAAAGTTTGGATTTGGTGTGTGGATAAAAG	30.19	CTTTTATCCACACACCAAATCCAAACTTTGATTCCTGATTTAATAAAAAGAAT	28.3	Incomplete match – Nucleotide substitution in sIR-2
NNNN – Insertion
N - Nucleotide substitution

## Sheet: Supplementary_TableS3
Supplementary Table S3
Predicted hairpin-forming sequence located within sIR-2 and estimated thermodynamic stability
Species	sIR-2	Minimum free-energy (ΔG) kcal/mol at 37 °C	Melting temperatures (Tm) °C assuming a 2 state model
Atalantia ceylanica and 11 species	CTTTTATCCACACACCAAATACAAACTTTGATTCCTGATTCAATCAAAAGAAT	-2.6	52
Atalantia monophylla	CTTTTATCCACACACCAAATACAAACTTTGATTCCTGATTCAATCAAAAGAAT	-2.6	52
Atalantia roxburghiana	CTTTTATCCACACACCAAATACAAACTTTGATTCCTGATTCAATCAAAAGAAT	-2.6	52
Aegle marmelos	CTTTTATCCACACACCAAATACAAACTTTGATTCCTGATTCAATCAAAAGAAT	-2.6	52
Afraegle paniculata	CTTTTATCCACACACCAAATACAAACTTTGATTCCTGATTCAATCAAAAGAAT	-2.6	52
Citrus sinensis	CTTTTATCCACACACCAAATACAAACTTTGATTCCTGATTCAATCAAAAGAAT	-2.6	52
Citrus glauca	CTTTTATCCACACACCAAATACAAACTTTGATTCCTGATTCAATCAAAAGAAT	-2.6	52
Clymenia polyandra	CTTTTATCCACACACCAAATACAAACTTTGATTCCTGATTCAATCAAAAGAAT	-2.6	52
Citropsis schweinfurthii	CTTTTATCCACACACCAAATACAAACTTTGATTCCTGATTCAATCAAAAGAAT	-2.6	52
Murraya caloxylon	CTTTTATCCACACACCAAATACAAACTTTGATTCCTGATTCAATCAAAAGAAT	-2.6	52
Naringi crenulata	CTTTTATCCACACACCAAATACAAACTTTGATTCCTAATTCAATCAAAAGAAT	-2.6	52
Clausena anisata	CTTTTATCCACACACCAAATACAAACTTTGATTCCTGAGTCAATCAAAAGAAT	-2.6	52
Clausena harmandiana	CTTTTATCCACACACCAAATACAAACTTTGATTCTTGATTCAATCAAAAGAAT	-2.6	52
Feroniella oblata	CTTTTATCCACACACCAAATAAAAACTTTGATTCAATCAAAAGAAT	-3	51
Limonia acidissima	CTTTTATCCACACACCAAATACAAACTTTGATTCAATCAAAAGAAT	-2.3	61
Paramignya lobata	CTTTTATCCACACACCAAATACAAACTTCGATTCCTGATTCAATCAAAAGAAT	-1.3	45
Triphasia trifolia	CTTTTATCCACACACCAAATCCAAACTTTGATTCCTGATTTAATAAAAAGAAT	-1.3	47
Outgroup members
Acronychia pedunculata	CTTTTATCCACACACTGAATACAAACTGGAATCCCGGATTCAATCAAAAGAAT	absence the 22 bp conserved hairpin structure
Boenninghausenia albiflora	CTTTTATCCACACACTGAATACAAACTTTGATTCCGGATTCAATCAAAAGACT	-2.6	52
Casimiroa edulis	CTTTTATCCACACACCGAATACAAACTTTGATCCCGGATTTAATCAAAAGAAT	absence the 22 bp conserved hairpin structure
Cneoridium dumosum	CTTTTATCCACACACCAAATACAAACTTTGATTCCTGATTCAATCAAAAGAAT	-2.6	52
Dictamnus albus	CTTTTATCCACACACCGAATACAAACTTTGATCCCGGATTCAATCAAAAGAAT	absence the 22 bp conserved hairpin structure
Melicope pteleifolia	CTTTTATCCACACACCGAATACAAACTGGAATCCCGGATTCAATCAAAAAAAT	absence the 22 bp conserved hairpin structure
Orixa japonica Thunb	CTTTTATACACACACCGAATACAAACTTTGATCCCGGATTCAATCAAAAGAAT	absence the 22 bp conserved hairpin structure
Phellodendron chinense	CTTTTATCCACACACCGAATACAAACTTTAATCCCGGATTCAATCAAAAGAAT	absence the 22 bp conserved hairpin structure
Psilopeganum sinense	CTTTTATCCACACACTGAATACAAACCTCGATTCCGGATTCAATCAAAAGACT	absence the 22 bp conserved hairpin structure
Tetradium daniellii	CTTTTATCCACACACCGAATACAAACTTTAATCCCGGATTCAATCAAAAGAAT	absence the 22 bp conserved hairpin structure
Thamnosma texana	CGTTTATCCACACACTGAATACAAACCTCGATTCCGTAGTCAATCAAAAGACT	absence the 22 bp conserved hairpin structure
Ruta graveolens	CTTTTATCCACACACTGAATACAAACTTCGATTGCGGATTCAATCAAAAGACT	absence the 22 bp conserved hairpin structure
Zanthoxylum piperitum	CTTTTATCCACACACCGAATACAAACTTGAATCCCGGATTCAATCAAAAGAAT	absence the 22 bp conserved hairpin structure
NNNN - 7 bp stem
NNNN - 8 bp loop
NNNN - 7 bp stem

## Sheet: Supplementary_TableS4
Supplementary Table S4 Mapping depth statistics of raw short reads and total GC content for 28 Aurantioideae species
Species name	Mean depth for 22 kb-HR region	Mean depth for whole plastome	Total GC Content %
Limonia acidissima	746	777	38.44
Feroniella oblata	712	699	38.32
Atalantia biloculalis	900	928	38.49
Atalantia racemosa	362	363	38.53
Atalantia buxifolia	1121	1192	38.52
Atalantia ceylanica	448	469	38.5
Atalantia roxburghiana	515	497	38.5
Atalantia monophylla	520	513	38.51
Citropsis gabunensis	623	592	38.46
Citropsis schweinfurthii	532	524	38.51
Naringii crenulata	683	656	38.52
Swinglea glutinosa	292	270	38.45
Afraegle paniculata	508	474	38.44
Aegle marmelos	1241	1154	38.49
Triphasia trifolia	741	735	38.45
Paramignya lobata	655	622	38.4
Murraya paniculata	636	633	38.64
Murraya caloxylon	657	601	38.46
Murraya koenigii	773	749	38.58
Clausena lansium	383	391	38.67
Clausena anisata	665	677	38.4
Clausena harmandiana	602	631	38.67
Glycosmis citrifolia	570	565	38.52
Glycosmis pentaphylla	171	173	38.38
Micromelum minutum	648	704	38.52
Citrus glauca	502	485	38.41
Citrus sinensis	705	743	38.48
Clymenia polyandra	250	274	38.44

## Sheet: Supplementary_Table5
Supplementary Table S5 Number of discordant paired-end reads spaning the 22 kb-HR region and their estimated frequencies supporting the presence of alternative cp genome forms
Species	Number of discordant paired-end reads spanning the 22 kb-HR region for observed pattern								Total Number of discordant paired-end reads spanning the HR region	Estimated frequency %
	I	II	III	IV	V	VI	VII	VIII
Atalantia biloculalis	-	-	-	-	-	-	-	-	0	0
Citropsis schweinfurthii*	-	-	-	-	-	-	-	-	0	0
Aegle marmelos*	-	-	-	-	-	-	-	-	0	0
Triphasia trifolia*	-	-	-	-	-	-	-	-	0	0
Murraya paniculata	-	-	-	-	-	-	-	-	0	0
Clausena lansium	-	-	-	-	-	-	-	-	0	0
Clausena harmandiana*	-	-	-	-	-	-	-	-	0	0
Glycosmis pentaphylla	-	-	-	-	-	-	-	-	0	0
Clymenia polyandra*	-	-	-	-	-	-	-	-	0	0
* Species which have incomplete match sIR pair

## Sheet: Supplementary_TableS6
Supplementary Table S6 Expected PCR amplicon sizes for normal and inverted cp genome types
Species	Normal Type (bp)		Inverted Type (bp)
	sIR-1	sIR-2	sIR-1	sIR-2
	(F1+R1)	(F2+R2)	(F1+F2)	(R1+R2)
Afraegle paniculata*	853	181	682	352
Atalantia ceylanica	861	192	710	343
Atalantia roxburghiana*	856	192	706	343
Naringi crenulata*	858	198	698	359
Murraya koengii	887	198	727	358
Feroniella oblata*	856	185	705	336
* Species which have incomplete sIR pair
